# Supplementary material for: TRPV6 Calcium Channel Targeting by Antibodies Raised against Extracellular Epitopes Induces Prostate Cancer Cell Apoptosis
Source: Cancers (Basel). 2023 Mar 17;15(6):1825. doi: 10.3390/cancers15061825 (PMC10046753; doi:10.3390/cancers15061825)
Supplement: Supplementary file 1 [file cancers-15-01825-s001.zip]

Archive with 4 entries (4 files):
- Figure S1.tif
- Video S1 pc3m_HA.avi
- Video S2 pc3m_79.avi
- Video S3 pc3m_82.avi
